# Supplementary material for: Injury and illness surveillance monitoring in team sports: a framework for all
Source: Inj Epidemiol. 2024 Jun 10;11:23. doi: 10.1186/s40621-024-00504-6 (PMC11163858; doi:10.1186/s40621-024-00504-6)
Supplement: Supplementary file 2 — Additional file 2. Data collection sheets (Level 1 and 2) [file 40621_2024_504_MOESM2_ESM.xlsx]

## Sheet: Level 1
IISS Injury and Illness Recording Sheet						Injury/Illness = Any injury/illness that causes a player to be unavaliable for 1 or more days.
	Club player ID	Team when injured		Injury or illness	DD/MM/YYYY	DD/MM/YYYY	DD/MM/YYYY	Automatic update based on date of injury and return date	Match/Game-Play/Competition or Training/Gym/Conditioning	Location of injury	Type of injury	Type of Illness
	Player ID	Team	Sport	Problem Type	Date of Injury/Illness	Estimated Return Date	Return Date	Days Absent	Event	Location	Type	Type
Example	XXXX	First team	American Football	Injury	2024-01-10	2024-01-15	2024-01-17	6	Game-Play	Posterior Thigh	Muscle Strain
Example	XXXX	First team	Basketball	Injury	2024-01-15	2024-02-01	2024-02-07	22	Training	Ankle	Ligament Sprain
Example	XXXX	First team	Field Hockey	Injury	2024-01-18	2024-03-19	2024-03-19	60	Training	Lower Leg	Bone Fracture
Example	XXXX	First team	Football	Illness	2024-11-01	2024-11-03	2024-11-05	3	Non-Club Related Activity			Respiratory
Example	XXXX	First team	Netball	Illness	2024-02-15	2024-02-18	2024-02-18	2	Non-Club Related Activity			Gastrointestinal
								-1
								-1
								-1
								-1
								-1
								-1
								-1
								-1
								-1
								-1
								-1
								-1
								-1
								-1
								-1
								-1
								-1
								-1
								-1
								-1
								-1
								-1
								-1
								-1
								-1
								-1
								-1
								-1
								-1
								-1
								-1
								-1
								-1
								-1
								-1
								-1
								-1
								-1
								-1
								-1
								-1
								-1
								-1
								-1
								-1
								-1
								-1
								-1
								-1
								-1
								-1
								-1
								-1
								-1
								-1
								-1
								-1
								-1
								-1
								-1
								-1
								-1
								-1
								-1
								-1
								-1
								-1
								-1
								-1
								-1
								-1
								-1
								-1
								-1
								-1
								-1
								-1
								-1
								-1
								-1
								-1
								-1
								-1
								-1
								-1
								-1
								-1
								-1
								-1
								-1
								-1
								-1
								-1
								-1
								-1
								-1
								-1
								-1
								-1
								-1
								-1
								-1
								-1
								-1
								-1
								-1
								-1
								-1
								-1
								-1
								-1
								-1
								-1
								-1
								-1
								-1
								-1
								-1
								-1
								-1
								-1
								-1
								-1
								-1
								-1
								-1
								-1
								-1
								-1
								-1
								-1
								-1
								-1
								-1
								-1
								-1
								-1
								-1
								-1
								-1
								-1
								-1

## Sheet: Level 2
IISS Injury and Illness Recording Sheet						Injury/Illness = Any injury/illness that causes a player to be unavaliable for 1 or more days.															Complete either of the columns below
	Club player ID	Team when injured		Injury or illness	DD/MM/YYYY	DD/MM/YYYY	DD/MM/YYYY	Automatic update based on date of injury and return date	Match/Game-Play/Competition or Training/Gym/Conditioning	Acute/Gradual	Contact/Non-Contact/Cumulative				Right/Left/Centre/Bilateral		Activity causing the injury to occur	Location of injury	Type of injury	Type of Illness	Orchard Code	Injury descrption
	Player ID	Team	Sport	Problem Type	Date of Injury/Illness	Estimated Return Date	Return Date	Days Absent	Event	Injury Onset	Injury Cause	Time	Recurrent	Surface	Side	Position	Match / Training Activity	Location	Type	Type	Orchard Code	OSICS Injury Description
Example	XXXX	First team	American Football	Injury	2024-01-10	2021-01-15	2024-01-17	6	Game-Play	Acute	Non-Contact	0-15	No	Grass	Left	Wide Receiver	Running	Posterior Thigh	Muscle Strain		TMHB	Biceps femoris strain grade 1 - 2
Example	XXXX	First team	Basketball	Injury	2024-01-15	2024-02-01	2024-02-07	22	Training	Acute	Non-Contact	N/A	No	Hardwood	Right	Power Forward	Jumping/Landing	Ankle	Ligament Sprain		AJLX	Ankle lateral ligament sprain
Example	XXXX	First team	Field Hockey	Injury	2024-01-18	2024-03-19	2024-03-19	60	Training	Gradual	Non-Contact	N/A	Yes	Artificial Turf	Right	Midfielder	Running	Lower Leg	Bone Fracture		QSTX	Stress fracture tibia
Example	XXXX	First team	Football	Illness	2024-11-01	2024-11-03	2024-11-05	3	Non-Club Related Activity	Acute						Forward				Respiratory	MIRX	Respiratory tract infection
Example	XXXX	First team	Netball	Illness	2024-02-15	2024-02-18	2024-02-18	2	Non-Club Related Activity	Acute						Centre				Gastrointestinal	MIGB	Bacterial gastroenteritis ( incl food poinsoning)
								-1
								-1
								-1
								-1
								-1
								-1
								-1
								-1
								-1
								-1
								-1
								-1
								-1
								-1
								-1
								-1
								-1
								-1
								-1
								-1
								-1
								-1
								-1
								-1
								-1
								-1
								-1
								-1
								-1
								-1
								-1
								-1
								-1
								-1
								-1
								-1
								-1
								-1
								-1
								-1
								-1
								-1
								-1
								-1
								-1
								-1
								-1
								-1
								-1
								-1
								-1
								-1
								-1
								-1
								-1
								-1
								-1
								-1
								-1
								-1
								-1
								-1
								-1
								-1
								-1
								-1
								-1
								-1
								-1
								-1
								-1
								-1
								-1
								-1
								-1
								-1
								-1
								-1
								-1
								-1
								-1
								-1
								-1
								-1
								-1
								-1
								-1
								-1
								-1
								-1
								-1
								-1
								-1
								-1
								-1
								-1
								-1
								-1
								-1
								-1
								-1
								-1
								-1
								-1
								-1
								-1
								-1
								-1
								-1
								-1
								-1
								-1
								-1
								-1
								-1
								-1
								-1
								-1
								-1
								-1
								-1
								-1
								-1
								-1
								-1
								-1
								-1
								-1
								-1
								-1
								-1
								-1
								-1
								-1
								-1
								-1
								-1
								-1
								-1
								-1
								-1
								-1
