# Supplementary material for: Injury and illness surveillance monitoring in team sports: a framework for all
Source: Inj Epidemiol. 2024 Jun 10;11:23. doi: 10.1186/s40621-024-00504-6 (PMC11163858; doi:10.1186/s40621-024-00504-6)
Supplement: Supplementary file 3 — Additional file 3. Monthly exposure data collection sheets (Recommended Level 1 and 2) [file 40621_2024_504_MOESM3_ESM.xlsx]

## Sheet: Monthly Exposure Sheet
	Total Squad Training Hours									Total Squad Match Hours
	Warm up	Training	Individual Prep	S and C	Recovery	Total					Total
June						0				June
July						0				July
August						0				August
September						0				September
October						0				October
November						0				November
December						0				December
January						0				January
February						0				February
March						0				March
April						0				April
May						0				May

## Sheet: Monthly Athlete Exposure Sheet
January
	Athlete Exposures
	Number of Sessions	Cumulative Number of Athletes	Total Athlete Exposures
Week 1			0
Week 2			0
Week 3			0
Week 4			0
Example for one month
Cumulative number of athletes refers to the sum of the number of athletes within each session (i.e. session 1 = 19 players, session 2 = 15 players, session 3 = 22 players and so on)
