# Supplementary material for: Injury and illness surveillance monitoring in team sports: a framework for all
Source: Inj Epidemiol. 2024 Jun 10;11:23. doi: 10.1186/s40621-024-00504-6 (PMC11163858; doi:10.1186/s40621-024-00504-6)
Supplement: Supplementary file 4 — Additional file 4. Weekly exposure data collection sheets (Recommended Level 2 and 3) [file 40621_2024_504_MOESM4_ESM.xlsx]

## Sheet: Exposure Collection Sheet
	Injury and Illness Exposure Sheet
						DD/MM/YYYY		DD/MM/YYYY
			DD/MM/YYYY		Match Day 1		Match Day 3
		Week start date	2024-01-15		Match Day 2
		Week number
2024-01-15	2024-01-15	Day 1	Warm up	Training	Individual Prep	S and C	Recovery	Rehab		Week total	Warm up	Football Training	Individual Prep	S and C	Recovery	Rehab
		Session length (mins)								Total exposure	0	0	0	0	0	0
		Number of players in the session								Total Exposure (hrs)	0	0	0	0	0	0
		Total Exposure	0	0	0	0	0	0
2024-01-16	2024-01-16	Day 2	Warm up	Training	Individual Prep	S and C	Recovery	Rehab		Total weekly exposure (hrs)	0
		Session length (mins)
		Number of players in the session
		Total Exposure	0	0	0	0	0	0		Match Exposure	Number of matches =
										Match 1 duration (mins)			Player sent off/sin-binned?
2024-01-17	2024-01-17	Day 3	Warm up	Training	Individual Prep	S and C	Recovery	Rehab					If so, time/s that sending off/sin-bin occurred
		Session length (mins)								Match 2 duration (mins)			Player sent off/sin-binned?
		Number of players in the session											If so, time/s that sending off/sin-bin occurred
		Total Exposure	0	0	0	0	0	0		Match 3 duration (mins)			Player sent off/sin-binned?
													If so, time/s that sending off/sin-bin occurred
2024-01-18	2024-01-18	Day 4	Warm up	Training	Individual Prep	S and C	Recovery	Rehab		Total Exposure (mins)
		Session length (mins)								Total Exposure (hrs)
		Number of players in the session
		Total Exposure	0	0	0	0	0	0
2024-01-19	2024-01-19	Day 5	Warm up	Training	Individual Prep	S and C	Recovery	Rehab
		Session length (mins)								Training modifications (details of players that have completed part of a session).			Training modifications (details of players that have completed part of a session).
		Number of players in the session								Day =			Day =
		Total Exposure	0	0	0	0	0	0		Type of training =			Type of training =
										Minutes completed=			Minutes completed=
2024-01-20	2024-01-20	Day 6	Warm up	Training	Individual Prep	S and C	Recovery	Rehab
		Session length (mins)								Training modifications (details of players that have completed part of a session).			Training modifications (details of players that have completed part of a session).
		Number of players in the session								Day =			Day =
		Total Exposure	0	0	0	0	0	0		Type of training =			Type of training =
										Minutes completed=			Minutes completed=
2024-01-21	2024-01-21	Day 7	Warm up	Training	Individual Prep	S and C	Recovery	Rehab
		Session length (mins)								Training modifications (details of players that have completed part of a session).			Training modifications (details of players that have completed part of a session).
		Number of players in the session								Day =			Day =
		Total Exposure	0	0	0	0	0	0		Type of training =			Type of training =
										Minutes completed=			Minutes completed=

## Sheet: Split Session
	Injury and Illness Exposure form
						DD/MM/YYYY		DD/MM/YYYY
			DD/MM/YYYY		Match Day 1	00:00:00	Match Day 3	00:00:00
		Week start date	2024-01-15		Match Day 2	00:00:00
		Week number
2024-01-15	2024-01-15	Day 1	Warm up	Training	Individual Prep	S and C	Recovery	Rehab		Week total	Warm up	Football Training	Individual Prep	S and C	Recovery	Rehab
		Session length (mins)								Total exposure (mins)	0	0	0	0	0	0
		Number of players in the session								Total Exposure (hrs)	0	0	0	0	0	0
		Total Exposure	0	0	0	0	0	0
2024-01-16	2024-01-16	Day 2	Warm up	Training	Individual Prep	S and C	Recovery	Rehab		Split sessions total exposure (hrs)	0
		Session length (mins)
		Number of players in the session
		Total Exposure	0	0	0	0	0	0
2024-01-17	2024-01-17	Day 3	Warm up	Training	Individual Prep	S and C	Recovery	Rehab
		Session length (mins)								Training modifications (details of players that have completed part of a session).			Training modifications (details of players that have completed part of a session).
		Number of players in the session								Day =			Day =
		Total Exposure	0	0	0	0	0	0		Type of training =			Type of training =
										Minutes completed=			Minutes completed=
2024-01-18	2024-01-18	Day 4	Warm up	Training	Individual Prep	S and C	Recovery	Rehab
		Session length (mins)								Training modifications (details of players that have completed part of a session).			Training modifications (details of players that have completed part of a session).
		Number of players in the session								Day =			Day =
		Total Exposure	0	0	0	0	0	0		Type of training =			Type of training =
										Minutes completed=			Minutes completed=
2024-01-19	2024-01-19	Day 5	Warm up	Training	Individual Prep	S and C	Recovery	Rehab
		Session length (mins)								Training modifications (details of players that have completed part of a session).			Training modifications (details of players that have completed part of a session).
		Number of players in the session								Day =			Day =
		Total Exposure	0	0	0	0	0	0		Type of training =			Type of training =
										Minutes completed=			Minutes completed=
2024-01-20	2024-01-20	Day 6	Warm up	Training	Individual Prep	S and C	Recovery	Rehab
		Session length (mins)
		Number of players in the session
		Total Exposure	0	0	0	0	0	0
2024-01-21	2024-01-21	Day 7	Warm up	Training	Individual Prep	S and C	Recovery	Rehab
		Session length (mins)
		Number of players in the session
		Total Exposure	0	0	0	0	0	0

## Sheet: Definition of Terms
Warm up	Physical Performance Coach and Coach led activities which take place on the pitch to acutely prepare a player for a Training session
Training	Coach led activities which take place to prepare players for an upcoming match
Individual Prep	Physiotherapist led activities which aim to mitigate a player’s injury vulnerability and acutely prepare a player for Training or S &C session
S and C	Physical Performance Coach lead activities which aim to chronically increase a player’s physical capability of coping with and performing
Recovery	Physical Performance Coach and Physiotherapist led activities which aim to help a player offset the cost of Training
Rehab	Physiotherapist and PPC led activities which aim to restore a player’s function following injury
Other:	There is one excel sheet per week of the season.
	Split sessions refer to training that is split into 2 or more smaller sessions (e.g. defenders train away from attackers for part of a session in football, or offense train separately to defence in American football)
	Training modifications refers to individual players who might train for less/longer than their team mates. Each section should be completed on behalf of an individual player.
